# Supplementary material for: Chemoselective umpolung of thiols to episulfoniums for cysteine bioconjugation
Source: Nat Chem. 2023 Dec 20;16(3):380–8. doi: 10.1038/s41557-023-01388-7 (PMC10914617; doi:10.1038/s41557-023-01388-7)
Supplement: Supplementary file 3 — Numerical source data. [file 41557_2023_1388_MOESM3_ESM.xlsx]

## Sheet: raw data NOESY Fig. 2a
Iuntagged (a.u.)	Itagged (a.u.)
0.353925	0.274836
0.310674	0.379685
0.366313	0.293353
1.16368	0.956954
0.452597	0.375297
0.364178	0.30216
0.507492	0.427757
0.185977	0.214663
0.356855	0.302169
0.430015	0.495325
0.276835	0.236987
0.326733	0.28285
0.339676	0.296294
1.28525	1.12287
0.278748	0.312438
0.702108	0.617787
0.386208	0.4322
0.409751	0.361013
0.539984	0.604095
0.55293	0.487356
0.921313	0.814252
0.331709	0.369288
0.301741	0.267828
0.243981	0.217766
0.218722	0.195363
1.20998	1.08137
0.47043	0.42257
0.343121	0.308585
0.308983	0.278292
0.434219	0.477167
0.309937	0.280713
0.141541	0.15372
0.783823	0.717321
0.568723	0.522209
0.414522	0.38187
0.331315	0.357033
1.51323	1.39663
0.42972	0.461044
1.11291	1.18816
0.495274	0.461868
2.28815	2.13396
0.272449	0.290492
0.998103	1.06405
2.34128	2.19116
0.513421	0.546237
0.550029	0.584595
0.173953	0.184539
0.374656	0.353321
1.10122	1.03894
0.181124	0.170908
1.4642	1.54556
1.0434	0.986188
0.650881	0.686545
0.583761	0.552075
0.411235	0.432082
0.326273	0.311024
0.315584	0.328795
0.521227	0.542753
0.792219	0.82244
0.911324	0.879357
1.69172	1.63357
0.838596	0.867168
0.420927	0.406841
1.3616	1.40671
0.490729	0.506186
0.31474	0.323756
0.851976	0.828929
0.293417	0.28606
0.581636	0.567245
0.297205	0.303443
1.77696	1.74078
0.46491	0.47415
0.372965	0.367785
0.398952	0.404465
0.231754	0.234861
0.455618	0.449731
0.309575	0.313453
0.893787	0.883771
0.642293	0.6382
0.269007	0.268087
1.39487	1.39948
0.423899	0.423215

## Sheet: selectivity data Fig. 2b 
residue	pH	reagent	modified residues
Cys	7.9	vinyl-TFT	426
Cys	7.9	vinyl-TFT	420
Cys	7	vinyl-TFT	265
Cys	7	vinyl-TFT	264
Cys	6.5	vinyl-TFT	216
Cys	6.5	vinyl-TFT	215
Cys	7.9	vinyl-TT	418
Cys	7.9	vinyl-TT	410
Cys	7	vinyl-TT	269
Cys	7	vinyl-TT	266
Cys	6.5	vinyl-TT	213
Cys	6.5	vinyl-TT	208
His	7.9	vinyl-TFT	53
His	7.9	vinyl-TFT	38
His	7	vinyl-TFT	28
His	7	vinyl-TFT	25
His	6.5	vinyl-TFT	9
His	6.5	vinyl-TFT	8
His	7.9	vinyl-TT	26
His	7.9	vinyl-TT	16
His	7	vinyl-TT	13
His	7	vinyl-TT	11
His	6.5	vinyl-TT	4
His	6.5	vinyl-TT	3
Lys	7.9	vinyl-TFT	12
Lys	7.9	vinyl-TFT	10
Lys	7	vinyl-TFT	8
Lys	7	vinyl-TFT	6
Lys	6.5	vinyl-TFT	7
Lys	6.5	vinyl-TFT	3
Lys	7.9	vinyl-TT	8
Lys	7.9	vinyl-TT	4
Lys	7	vinyl-TT	4
Lys	7	vinyl-TT	3
Lys	6.5	vinyl-TT	4
Lys	6.5	vinyl-TT	2
N-terminus	7.9	vinyl-TFT	10
N-terminus	7.9	vinyl-TFT	4
N-terminus	7	vinyl-TFT	4
N-terminus	7	vinyl-TFT	2
N-terminus	6.5	vinyl-TFT	5
N-terminus	6.5	vinyl-TFT	2
N-terminus	7.9	vinyl-TT	3
N-terminus	7.9	vinyl-TT	3
N-terminus	7	vinyl-TT	3
N-terminus	7	vinyl-TT	1
N-terminus	6.5	vinyl-TT	3
N-terminus	6.5	vinyl-TT	1
Tyr	7.9	vinyl-TFT	17
Tyr	7.9	vinyl-TFT	14
Tyr	7	vinyl-TFT	15
Tyr	7	vinyl-TFT	7
Tyr	6.5	vinyl-TFT	11
Tyr	6.5	vinyl-TFT	10
Tyr	7.9	vinyl-TT	13
Tyr	7.9	vinyl-TT	8
Tyr	7	vinyl-TT	7
Tyr	7	vinyl-TT	4
Tyr	6.5	vinyl-TT	5
Tyr	6.5	vinyl-TT	3

## Sheet: enzyme activity Fig. 2c
DHAR1 S176C control	DHAR1 S97C control	DHAR1 S176C+ 11 eq. NMM	DHAR1 S97C+ 11 eq. NMM	DHAR1 S176C+ 11 eq. VTT	DHAR1 S97C + 11 eq. VTT
0.608147	0.598915	0.112352	0.083052	0.602417	0.56889
0.651125	0.565345	0.13767	0.105573	0.546694	0.544612
0.643158	0.542652	0.138096	0.127076	0.60778	0.589258
0.669873	0.551748	0.135761	0.130525	0.59096	0.575359
0.550479	0.512691	0.130476	0.126739	0.509729	0.543569
0.514386	0.508077	0.140791	0.114294	0.575133	0.465702
0.534014	0.343331	0.126336	0.11013	0.533776	0.469091
0.457199	0.501681	0.125869	0.133663	0.521084	0.474584
0.887766	0.805002	0.102857	0.0926517	0.932698	0.875401
