# Supplementary material for: Chemoselective umpolung of thiols to episulfoniums for cysteine bioconjugation
Source: Nat Chem. 2023 Dec 20;16(3):380–8. doi: 10.1038/s41557-023-01388-7 (PMC10914617; doi:10.1038/s41557-023-01388-7)
Supplement: Supplementary file 4 — Numerical source data. [file 41557_2023_1388_MOESM4_ESM.xlsx]

## Sheet: MS1 intensities Fig. 5a
normalized intensity	label	gene
3.23165	13C2	aceA
3.32022	D3	aceA
2.55072	D3	aceA
2.65214	D3	aceA
2.41212	D3	aceA
2.43928	12C2	aceA
2.36058	12C2	aceA
1.88937	12C2	aceA
1.72276	12C2	aceA
1.89248	12C2	aceA
5.4484	13C2	ahpC
5.46706	13C2	ahpC
5.32231	D3	ahpC
4.80713	D3	ahpC
5.72459	D3	ahpC
6.01769	D3	ahpC
2.78437	12C2	ahpC
2.47628	12C2	ahpC
0.491641	12C2	ahpC
0.759525	12C2	ahpC
3.60162	13C2	groL
3.2551	13C2	groL
3.13305	13C2	groL
3.29574	13C2	groL
4.39543	D3	groL
4.24478	D3	groL
3.02154	D3	groL
3.05988	D3	groL
0.852208	13C2	guaB
0.590138	13C2	guaB
0.384345	D3	guaB
0.777439	D3	guaB
0.882144	D3	guaB
0.144627	12C2	guaB
0.170834	12C2	guaB
0.176764	12C2	guaB
1.14928	13C2	kdsA
0.904708	13C2	kdsA
2.04285	D3	kdsA
1.5947	D3	kdsA
0.684113	12C2	kdsA
0.498586	12C2	kdsA
0.471632	12C2	kdsA
0.264489	12C2	kdsA
1.57418	13C2	mreB
1.38347	13C2	mreB
0.523748	D3	mreB
1.09102	D3	mreB
1.30858	D3	mreB
0.620951	12C2	mreB
1.16066	12C2	mreB
0.636063	12C2	mreB
0.00907534	12C2	mreB
0.349394	12C2	mreB
0.654813	12C2	mreB
2.68503	13C2	pykA
2.77164	13C2	pykA
2.81071	D3	pykA
2.84942	D3	pykA
3.05285	D3	pykA
2.78813	D3	pykA
2.02628	12C2	pykA
2.10379	12C2	pykA
1.57075	12C2	pykA
1.27743	12C2	pykA
3.58003	13C2	rplJ
3.44695	13C2	rplJ
3.09366	D3	rplJ
2.56635	D3	rplJ
3.44997	D3	rplJ
3.37318	D3	rplJ
2.10092	12C2	rplJ
2.68136	13C2	rpsL
2.48598	13C2	rpsL
2.85243	13C2	rpsL
3.44084	13C2	rpsL
2.75769	13C2	rpsL
3.32718	13C2	rpsL
3.08063	D3	rpsL
2.35443	D3	rpsL
2.79556	D3	rpsL
2.1781	D3	rpsL
3.04324	D3	rpsL
1.11452	D3	rpsL
3.27544	D3	rpsL
1.45548	D3	rpsL
1.66663	12C2	rpsL
2.29299	12C2	rpsL
2.33223	12C2	rpsL
2.54274	12C2	rpsL
2.74272	12C2	rpsL
2.80034	12C2	rpsL
2.8426	12C2	rpsL
1.74311	12C2	rpsL
2.19659	12C2	rpsL
1.95859	12C2	rpsL
1.86597	12C2	rpsL
0.264503	12C2	rpsL
2.37144	12C2	rpsL
2.48899	12C2	rpsL
3.89816	13C2	tnaA
3.59096	13C2	tnaA
3.08018	D3	tnaA
2.61524	D3	tnaA
2.94434	D3	tnaA
2.885	D3	tnaA
3.2879	12C2	tnaA
2.80793	12C2	tnaA
3.41068	12C2	tnaA
3.90525	12C2	tnaA
1.50721	12C2	tnaA
3.27583	12C2	tnaA
1.75007	12C2	tnaA
2.19002	12C2	tnaA
2.44372	12C2	tnaA
2.34089	12C2	tnaA
2.64653	12C2	tnaA
2.09366	12C2	tnaA
4.36481	13C2	tufB;tufA
4.33863	13C2	tufB;tufA
3.52364	D3	tufB;tufA
3.1931	D3	tufB;tufA
4.12037	D3	tufB;tufA
4.20712	D3	tufB;tufA
3.22647	12C2	tufB;tufA
3.07082	12C2	tufB;tufA
2.8962	12C2	tufB;tufA
3.17364	12C2	tufB;tufA
2.87627	13C2	uidA
2.64345	13C2	uidA
2.39725	D3	uidA
2.34068	D3	uidA
2.09267	12C2	uidA
2.52859	12C2	uidA
2.37324	12C2	uidA
1.8411	12C2	uidA
1.77077	12C2	uidA
1.81755	12C2	uidA

## Sheet: Volcano plot Fig. 5a
logFC	P.Value
2.41263	0.123143		x= log2FC
-3.37862	0.168509		y= - log10 (P.value)
-1.66735	0.460073
-2.72366	0.158705
-2.89483	0.0696409
-9.9769	0.000156344
0.873635	0.630403
-7.94013	0.00126418
-0.440947	0.79025
2.88083	0.10219
-4.70766	0.0216049
-11.4343	1.3385e-05
0.674248	0.688506
-5.79221	0.00410506
-0.363304	0.844693
3.76958	0.26095
-0.0281042	0.985617
-2.72997	0.115355
1.77519	0.450749
0.0272547	0.988851
6.68684	0.00250107
1.58998	0.346427
-2.86787	0.154199
-0.555672	0.821991
4.62417	0.0327328
8.40148	0.000220206
-2.36048	0.258633
-4.67254	0.00746895
2.61389	0.191184
-3.01562	0.117014
3.68897	0.0161368
-0.93802	0.689421
1.80568	0.266412
-3.01428	0.131962
-0.411514	0.840803
4.47421	0.0723561
2.60659	0.223816
-6.2197	0.00364045
-0.874916	0.586337
2.52146	0.16044
4.47723	0.0325026
2.03067	0.319793
-3.0519	0.11838
-0.880425	0.719888
-0.850672	0.695427
0.148533	0.937686
-3.01399	0.0698726
-2.4678	0.194821
-3.73168	0.134921
-3.3819	0.114484
5.60749	0.0315577
3.13588	0.139611
-5.5421	0.0287858
0.100671	0.948515
0.675635	0.699701
-0.969205	0.467745
0.73352	0.638592
2.52341	0.142563
-2.06668	0.216905
2.26155	0.144703
3.40424	0.0387624
-0.0253872	0.985581
-1.62069	0.414636
-2.43351	0.20328
3.22736	0.134312
5.07316	0.135414
2.64734	0.180859
2.97673	0.179902
0.282164	0.882326
6.30704	0.00045178
3.46436	0.0949654
-0.906071	0.574879
-0.383107	0.823678
5.95359	0.0321377
-0.193162	0.902053
-3.75332	0.063381
-0.561569	0.822121
3.1692	0.103428
-0.0594132	0.970715
1.28528	0.592931
4.45292	0.0756748
-1.92866	0.206365
1.95399	0.456027
1.35501	0.518191
0.581128	0.78646
6.1214	0.0041741
-0.43295	0.808126
-1.35417	0.460464
7.55043	0.000234301
0.793256	0.717721
-1.09748	0.443911
-0.878979	0.62428
-0.0533232	0.982847
-1.71737	0.369001
0.415533	0.795329
3.78671	0.0576053
3.21736	0.103542
-0.40095	0.840824
